# Supplementary material for: Decreased echinocandin susceptibility in Candida parapsilosis causing candidemia and emergence of a pan-echinocandin resistant case in China
Source: Emerg Microbes Infect. 2022 Dec 24;12(1):2153086. doi: 10.1080/22221751.2022.2153086 (PMC9793909; doi:10.1080/22221751.2022.2153086)
Supplement: Supplemental Material [file TEMI_A_2153086_SM4725.zip]

Archive with 2 entries (2 files):
- Clean version_Figure S1.docx
- Clean version_Table S1.docx
